# Supplementary material for: Associations between Potentially Modifiable Risk Factors and Alzheimer Disease: A Mendelian Randomization Study
Source: PLoS Med. 2015 Jun 16;12(6):e1001841. doi: 10.1371/journal.pmed.1001841 (PMC4469461; doi:10.1371/journal.pmed.1001841)
Supplement: S1 Table — SNPs included in each risk score, their associations estimated by the relevant consortium, and their association with AD (IGAP [12]). Proxies are marked by an asterix in the leftmost column. The effect allele frequency was based on data from the EPIC-InterAct study [26]. Double asterisks indicate that frequency information was not available in the EPIC-InterAct study, and were obtained from European 1000 Genomes samples. (XLSX) [file pmed.1001841.s014.xlsx]

## Sheet: Ark1
Group	SNP	Gene	Exposure	Trait raising-allele	Other allele	Effect allele frequency in EPIC-InterAct	Effect on trait	OR Alzh.Dis	Lower 95%CI	Upper 95%CI	p-value
BMI	rs10150332	NRXN3	BMI	c	t	0.19651	0.13	1	0.97	1.04	0.8234
	rs10767664	BDNF	BMI	a	t	0.766401	0.19	0.99	0.96	1.03	0.7109
	rs10938397	near GNPDA2	BMI	g	a	0.421725	0.18	1	0.97	1.04	0.774
	rs10968576	LRRN6C	BMI	g	a	0.275994	0.11	1.04	1.01	1.07	0.02045
	rs11847697	near PRKD1	BMI	t	c	0.0462367	0.17	1	0.92	1.08	0.9317
	rs12444979	near GPRC5B	BMI	c	t	0.867476	0.17	1.08	1.04	1.13	5.3x10-4
	rs13078807	CADM2	BMI	g	a	0.208136	0.1	0.97	0.94	1.01	0.1773
	rs13107325	SLC39A8	BMI	t	c	0.0630244	0.19	1.05	0.99	1.11	0.09826
	rs1514175	TNNI3K	BMI	a	g	0.417457	0.07	1.01	0.97	1.04	0.7397
	rs1555543	near PTBP2	BMI	c	a	0.568106	0.06	1.01	0.98	1.04	0.5341
	rs1558902	FTO	BMI	a	t	0.419384	0.39	1	0.97	1.03	0.8507
	rs206936	NUDT3	BMI	g	a	0.206362	0.06	0.97	0.93	1	0.08161
	rs2112347	near FLJ35779	BMI	t	g	0.636359	0.1	0.98	0.94	1.02	0.3241
	rs2241423	MAP2K5	BMI	g	a	0.770157	0.13	1.01	0.97	1.04	0.6589
	rs2287019	QPCTL	BMI	c	t	0.807187	0.15	0.99	0.95	1.03	0.5209
	rs2815752	near NEGR1	BMI	a	g	0.622659	0.13	0.99	0.95	1.02	0.3563
	rs2867125	near TMEM18	BMI	c	t	0.824152	0.31	0.96	0.92	1.01	0.08211
	rs2890652	near LRP1B	BMI	c	t	0.160496	0.09	1	0.95	1.04	0.8765
	rs29941	near KCTD15	BMI	g	a	0.696552	0.06	1	0.97	1.03	0.9468
	rs3810291	near TMEM160	BMI	a	g	0.672294	0.09	0.98	0.95	1.02	0.2768
	rs3817334	MTCH2	BMI	t	c	0.398453	0.06	0.94	0.91	0.97	9.3x10-5
	rs4771122	MTIF3	BMI	g	a	0.256927	0.09	1	0.97	1.04	0.8987
	rs4836133	near ZNF608	BMI	a	c	0.517749	0.07	1	0.97	1.03	0.9629
	rs4929949	near RPL27A	BMI	c	t	0.473951	0.06	1.02	0.99	1.05	0.2286
	rs543874	SEC16B	BMI	g	a	0.166077	0.22	1.02	0.98	1.06	0.2696
	rs571312	near MC4R	BMI	a	c	0.242521	0.23	0.97	0.93	1	0.06469
	rs713586	near RBJ	BMI	c	t	0.459796	0.14	1	0.97	1.03	0.9194
	rs7138803	FAIM2	BMI	a	g	0.373313	0.12	1	0.97	1.03	0.8825
	rs7359397	SH2B1	BMI	t	c	0.364444	0.15	0.98	0.95	1.01	0.2005
	rs887912	near FANCL	BMI	t	c	0.285361	0.1	1.01	0.98	1.05	0.4571
	rs9816226	near ETV5	BMI	t	a	0.819833	0.14	1.03	0.99	1.07	0.1866
	rs987237	TFAP2B	BMI	g	a	0.172747	0.13	1.01	0.97	1.05	0.5956
Lipids	rs10102164	SOX17	chol	a	g	0.182237	0.03	1.01	0.97	1.05	0.4979
	rs10128711	SPTY2D1	chol	c	t	0.742997	0.031	1	0.96	1.04	0.9877
	rs10401969	CILP2	chol	t	c	0.926369	0.137	1.02	0.95	1.08	0.6368
	rs10490626	INSIG2	chol	g	a	0.930409	0.042	1.05	0.99	1.1	0.1152
	rs1077514	ASAP3	chol	t	c	0.870972	0.03	1	0.96	1.05	0.9023
	rs10904908	VIM-CUBN	chol	g	a	0.444864	0.025	1	0.97	1.03	0.8826
	rs11065987	BRAP	chol	a	g	0.559011	0.031	1.01	0.98	1.04	0.4368
	rs11136341	PLEC1	chol	g	a	0.374087	0.038	1.02	0.98	1.05	0.2932
	rs11220462	ST3GAL4	chol	a	g	0.128147	0.047	1.02	0.97	1.06	0.4154
	rs11563251	UGT1A1	chol	t	c	0.117049	0.037	1.03	0.98	1.08	0.2342
	rs11603023	PHLDB1	chol	t	c	0.427307	0.022	1.01	0.97	1.04	0.6917
	rs1169288	HNF1A	chol	c	a	0.333932	0.032	0.98	0.95	1.02	0.3213
	rs11694172	FAM117B	chol	g	a	0.258851	0.028	1	0.97	1.04	0.7986
	rs12027135	LDLRAP1	chol	t	a	0.530126	0.027	1.01	0.98	1.04	0.5393
	rs1260326	GCKR	chol	t	c	0.427855	0.051	1	0.97	1.03	0.9608
	rs12670798	DNAH11	chol	c	t	0.226012	0.036	1.01	0.97	1.05	0.6529
	rs12916	HMGCR	chol	c	t	0.411494	0.068	1	0.97	1.04	0.7734
	rs13315871	PXK	chol	g	a	0.906291	0.036	1	0.95	1.05	0.9103
	rs1367117	APOB	chol	a	g	0.302068	0.1	1.01	0.97	1.04	0.74
	rs138777	TOM1	chol	a	g	0.348595	0.021	1.01	0.98	1.04	0.5554
	rs1495741	NAT2	chol	g	a	0.225465	0.032	1	0.96	1.03	0.8269
	rs1532085	LIPC	chol	a	g	0.374498	0.054	0.96	0.93	0.99	0.01475
	rs1564348	LPA	chol	c	t	0.151131	0.049	1.01	0.96	1.05	0.7366
	rs174546	FADS1-2-3	chol	c	t	0.680865	0.048	1.01	0.98	1.04	0.5374
	rs1800562	HFE	chol	g	a	0.954579	0.056	1.02	0.95	1.08	0.6022
	rs1800961	HNF4A	chol	c	t	0.969172	0.106	0.94	0.85	1.03	0.2016
	rs1883025	ABCA1	chol	c	t	0.728587	0.067	0.93	0.9	0.97	1.0x10-4
	rs1997243	GPR146	chol	g	a	0.16691	0.033	1.03	0.98	1.07	0.2364
	rs2000999	HPR	chol	a	g	0.212149	0.062	0.99	0.95	1.03	0.6764
	rs2030746	LOC84931	chol	t	c	0.416819	0.02	1	0.96	1.03	0.7756
	rs2072183	NPC1L1	chol	c	g	0.228452	0.036	0.97	0.93	1.01	0.1692
	rs2081687	CYP7A1	chol	t	c	0.346908	0.038	1	0.97	1.03	0.9646
	rs2131925	ANGPTL3	chol	t	g	0.696226	0.075	0.97	0.94	1	0.04223
	rs2255141	GPAM	chol	a	g	0.308133	0.031	1.01	0.98	1.05	0.4451
	rs2277862	ERGIC3	chol	c	t	0.838471	0.035	0.98	0.94	1.02	0.4102
	rs2287623	ABCB11	chol	g	a	0.404597	0.027	1.02	0.99	1.05	0.184
	rs2290159	RAF1	chol	g	c	0.787042	0.037	0.96	0.92	0.99	0.01735
	rs2479409	PCSK9	chol	g	a	0.338697	0.054	1.02	0.99	1.06	0.2214
	rs2642442	MOSC1	chol	t	c	0.690189	0.035	1.01	0.98	1.05	0.4229
	rs2758886	KCNK17	chol	a	g	0.297888	0.023	1	0.96	1.03	0.8571
	rs2814982	C6orf106	chol	c	t	0.89429	0.044	1	0.95	1.05	0.9744
	rs2902940	MAFB	chol	a	g	0.72353	0.024	0.99	0.95	1.02	0.5176
	rs2954029	TRIB1	chol	a	t	0.535863	0.062	1.01	0.98	1.05	0.3908
	rs314253	DLG4	chol	t	c	0.662988	0.023	0.98	0.94	1.01	0.1417
	rs3757354	MYLIP	chol	c	t	0.791135	0.035	0.99	0.95	1.03	0.5209
	rs3764261	CETP	chol	a	c	0.306093	0.05	1	0.97	1.04	0.8462
	rs3780181	VLDLR	chol	a	g	0.933783	0.044	1.07	1.01	1.13	0.02088
	rs4253772	PPARA	chol	t	c	0.114739	0.032	1.01	0.96	1.06	0.724
	rs4299376	ABCG5/8	chol	g	t	0.323331	0.079	0.98	0.95	1.02	0.2952
	rs4530754	CSNK1G3	chol	a	g	0.580627	0.023	1.02	0.99	1.05	0.1621
	rs4722551	MIR148A	chol	c	t	0.164174	0.029	0.98	0.94	1.02	0.3072
*	rs4841132	PPP1R3B	chol	g	a	0.922527	0.0781	0.99	0.93	1.04	0.6147
	rs4883201	PHC1-A2ML1	chol	a	g	0.897848	0.035	1.03	0.97	1.08	0.3451
	rs492602	FLJ36070	chol	g	a	0.448851	0.031	1.03	0.99	1.06	0.123
	rs514230	IRF2BP2	chol	t	a	0.514411	0.039	1.02	0.99	1.05	0.1379
	rs581080	TTC39B	chol	c	g	0.80505	0.038	1.02	0.98	1.06	0.4346
	rs6029526	TOP1	chol	a	t	0.466454	0.04	1.01	0.98	1.04	0.5902
	rs629301	SORT1	chol	t	g	0.781831	0.134	1	0.97	1.04	0.8711
	rs635634	ABO	chol	t	c	0.201721	0.069	0.99	0.96	1.03	0.7793
	rs6511720	LDLR	chol	g	t	0.880974	0.185	1.01	0.96	1.06	0.7143
*	rs6589939	UBASH3B	chol	g	a	0.368	0.0311	1.03	1	1.06	0.06046
	rs6831256	LRPAP1	chol	g	a	0.438526	0.025	1.01	0.98	1.04	0.4296
*	rs6857	APOE	chol	t	c	0.140477	0.1641	3.19	3.15	3.24	2.5x10-575
	rs6882076	TIMD4	chol	c	t	0.62475	0.051	1.01	0.98	1.04	0.619
	rs7206971	OSBPL7	chol	a	g	0.480691	0.03	0.95	0.92	0.98	1.4x10-3
	rs7241918	LIPG	chol	t	g	0.850236	0.058	0.99	0.94	1.03	0.4798
	rs7515577	EVI5	chol	a	c	0.79315	0.037	0.97	0.93	1.01	0.1091
	rs7570971	RAB3GAP1	chol	a	c	0.51**	0.03	1.03	0.99	1.06	0.1048
	rs7640978	CMTM6	chol	c	t	0.907321	0.038	1.01	0.96	1.07	0.6293
	rs9376090	HBS1L	chol	t	c	0.752237	0.025	1	0.96	1.03	0.9717
	rs9488822	FRK	chol	t	a	0.359024	0.034	1.02	0.99	1.05	0.2364
	rs964184	APOA1	chol	g	c	0.137815	0.121	1.02	0.98	1.07	0.3617
	rs970548	MARCH8-ALOX5	chol	c	a	0.258574	0.025	1.01	0.97	1.04	0.7767
	rs3177928	HLA	chol	NA	NA	NA	0.048	NA	NA	NA	NA
	rs10019888	C4orf52	hdl	a	g	0.819985	0.027	1	0.96	1.04	0.9173
	rs1047891	CPS1	hdl	c	a	0.686568	0.027	1.02	0.98	1.05	0.4316
	rs1121980	FTO	hdl	g	a	0.563481	0.02	1	0.97	1.03	0.9724
	rs11246602	OR4C46	hdl	c	t	0.108219	0.034	1.03	0.98	1.08	0.1933
	rs11613352	LRP1	hdl	t	c	0.214526	0.028	1.01	0.97	1.05	0.5644
	rs11869286	STARD3	hdl	c	g	0.656967	0.032	1.01	0.98	1.05	0.3828
	rs12145743	HDGF-PMVK	hdl	g	t	0.355892	0.02	1.03	0.99	1.06	0.129
	rs12328675	COBLL1	hdl	c	t	0.134174	0.045	1	0.95	1.05	0.935
	rs12678919	LPL	hdl	g	a	0.105983	0.155	1.01	0.96	1.06	0.6759
	rs12748152	PIGV-NR0B2	hdl	c	t	0.91908	0.051	0.97	0.91	1.02	0.2429
	rs12801636	KAT5	hdl	a	g	0.230208	0.024	0.99	0.95	1.02	0.5242
	rs12967135	MC4R	hdl	g	a	0.757379	0.026	1.04	1	1.07	0.05621
	rs13107325	SLC39A8	hdl	c	t	0.936976	0.071	0.95	0.89	1.01	0.09826
	rs13326165	STAB1	hdl	a	g	0.20923	0.029	1.03	0.99	1.07	0.1088
	rs1532085	LIPC	hdl	a	g	0.374498	0.107	0.96	0.93	0.99	0.01475
	rs1689800	ZNF648	hdl	a	g	0.636575	0.034	1	0.97	1.03	0.8607
	rs16942887	LCAT	hdl	a	g	0.138125	0.083	1	0.96	1.05	0.8452
	rs17145738	MLXIPL	hdl	t	c	0.105791	0.041	1.03	0.98	1.07	0.2943
	rs17173637	TMEM176A	hdl	t	c	0.90187	0.036	0.99	0.93	1.04	0.6142
	rs17404153	ACAD11	hdl	g	t	0.879642	0.028	1.01	0.97	1.06	0.5682
	rs174546	FADS1-2-3	hdl	c	t	0.680865	0.039	1.01	0.98	1.04	0.5374
	rs17695224	HAS1	hdl	g	a	0.713243	0.029	1	0.97	1.04	0.9126
	rs1800961	HNF4A	hdl	c	t	0.969172	0.127	0.94	0.85	1.03	0.2016
*	rs181360	UBE2L3	hdl	t	g	0.793869	0.0376	1.07	1.03	1.11	5.9x10-4
	rs1883025	ABCA1	hdl	c	t	0.728587	0.07	0.93	0.9	0.97	1.0x10-4
	rs1936800	RSPO3	hdl	c	t	0.491882	0.02	0.99	0.96	1.02	0.6995
	rs2013208	RBM5	hdl	t	c	0.500173	0.025	0.98	0.95	1.01	0.278
	rs2290547	SETD2	hdl	g	a	0.82446	0.03	1	0.96	1.04	0.9435
	rs2293889	TRPS1	hdl	g	t	0.581254	0.031	1.03	1	1.06	0.06218
	rs2602836	ADH5	hdl	a	g	0.428128	0.019	0.98	0.95	1.01	0.1208
	rs2606736	ATG7	hdl	c	t	0.38752	0.025	1	0.97	1.03	0.9457
	rs2652834	LACTB	hdl	g	a	0.782638	0.028	1.05	1.01	1.08	0.01969
	rs2923084	AMPD3	hdl	a	g	0.800073	0.026	1.03	0.99	1.07	0.1091
	rs2925979	CMIP	hdl	c	t	0.710142	0.035	0.99	0.96	1.03	0.7195
	rs2954029	TRIB1	hdl	t	a	0.464137	0.04	0.99	0.96	1.02	0.3908
	rs2972146	IRS1	hdl	g	t	0.368185	0.032	0.99	0.96	1.02	0.4116
	rs3136441	LRP4	hdl	c	t	0.118052	0.054	1.01	0.97	1.06	0.5708
	rs3764261	CETP	hdl	a	c	0.306093	0.241	1	0.97	1.04	0.8462
	rs3822072	FAM13A	hdl	g	a	0.513691	0.025	0.99	0.96	1.02	0.5413
	rs386000	LILRA3	hdl	c	g	0.176447	0.048	1.02	0.98	1.06	0.3308
	rs4129767	PGS1	hdl	a	g	0.485863	0.024	1.04	1.01	1.07	0.02453
	rs4142995	SNX13	hdl	g	t	0.581522	0.026	1.01	0.98	1.05	0.3682
	rs4148008	ABCA8	hdl	c	g	0.669828	0.028	1.02	0.99	1.05	0.2795
	rs4650994	ANGPTL1	hdl	g	a	0.50529	0.021	1	0.97	1.03	0.7969
	rs4660293	PABPC4	hdl	a	g	0.766417	0.035	0.98	0.95	1.02	0.3358
	rs4731702	KLF14	hdl	t	c	0.456403	0.029	1	0.97	1.04	0.7841
	rs4759375	SBNO1	hdl	t	c	0.110558	0.056	0.96	0.91	1.02	0.1756
	rs4765127	ZNF664	hdl	t	g	0.356919	0.032	1.01	0.98	1.04	0.5278
*	rs4841132	PPP1R3B	hdl	g	a	0.922527	0.0816	0.99	0.93	1.04	0.6147
	rs4846914	GALNT2	hdl	a	g	0.60495	0.048	1.01	0.98	1.04	0.6404
	rs4917014	IKZF1	hdl	g	t	0.344582	0.022	1.04	1	1.07	0.02746
	rs4983559	ZBTB42-AKT1	hdl	g	a	0.383072	0.02	0.97	0.94	1.01	0.1394
	rs499974	MOGAT2-DGAT2	hdl	c	a	0.828694	0.026	0.99	0.95	1.03	0.6101
	rs581080	TTC39B	hdl	c	g	0.80505	0.042	1.02	0.98	1.06	0.4346
	rs605066	CITED2	hdl	t	c	0.594314	0.028	1	0.97	1.03	0.8904
	rs6065906	PLTP	hdl	t	c	0.816217	0.059	1.02	0.98	1.05	0.4275
	rs6450176	ARL15	hdl	g	a	0.72835	0.025	1.02	0.99	1.05	0.2553
*	rs6589939	UBASH3B	hdl	g	a	0.368	0.0224	1.03	1	1.06	0.06046
	rs6805251	GSK3B	hdl	t	c	0.407174	0.02	0.99	0.96	1.02	0.3626
*	rs6857	APOE	hdl	c	t	0.859523	0.067	0.31	0.27	0.36	2.5x10-575
	rs702485	DAGLB	hdl	g	a	0.422263	0.024	0.95	0.92	0.98	1.9x10-3
	rs7134375	PDE3A	hdl	a	c	0.422109	0.021	1	0.97	1.03	0.9206
	rs7134594	MVK	hdl	t	c	0.552809	0.035	1.02	0.99	1.05	0.1853
	rs7241918	LIPG	hdl	t	g	0.850236	0.09	0.99	0.94	1.03	0.4798
	rs7255436	ANGPTL4	hdl	a	c	0.539584	0.032	0.97	0.94	1	0.08243
	rs731839	PEPD	hdl	a	g	0.662854	0.022	0.99	0.96	1.02	0.5428
	rs737337	ANGPTL8	hdl	t	c	0.909705	0.056	0.96	0.9	1.02	0.1821
	rs838880	SCARB1	hdl	c	t	0.319138	0.048	1.01	0.97	1.04	0.7092
	rs964184	APOA1	hdl	c	g	0.862185	0.106	0.98	0.94	1.02	0.3617
	rs970548	MARCH8-ALOX5	hdl	c	a	0.258574	0.026	1.01	0.97	1.04	0.7767
	rs998584	VEGFA	hdl	c	a	0.514612	0.026	1.03	0.99	1.07	0.1061
	rs10102164	SOX17	ldl	a	g	0.182237	0.032	1.01	0.97	1.05	0.4979
	rs10401969	CILP2	ldl	t	c	0.926369	0.118	1.02	0.95	1.08	0.6368
	rs10490626	INSIG2	ldl	g	a	0.930409	0.051	1.05	0.99	1.1	0.1152
	rs11065987	BRAP	ldl	a	g	0.559011	0.027	1.01	0.98	1.04	0.4368
	rs11136341	PLEC1	ldl	g	a	0.374087	0.045	1.02	0.98	1.05	0.2932
	rs11220462	ST3GAL4	ldl	a	g	0.128147	0.059	1.02	0.97	1.06	0.4154
	rs11563251	UGT1A1	ldl	t	c	0.117049	0.034	1.03	0.98	1.08	0.2342
	rs1169288	HNF1A	ldl	c	a	0.333932	0.038	0.98	0.95	1.02	0.3213
	rs12027135	LDLRAP1	ldl	t	a	0.530126	0.03	1.01	0.98	1.04	0.5393
	rs1250229	FN1	ldl	c	t	0.750741	0.024	1.02	0.98	1.06	0.3303
	rs12670798	DNAH11	ldl	c	t	0.226012	0.034	1.01	0.97	1.05	0.6529
	rs12748152	PIGV-NR0B2	ldl	t	c	0.08092	0.05	1.03	0.98	1.09	0.2429
	rs12916	HMGCR	ldl	c	t	0.411494	0.073	1	0.97	1.04	0.7734
	rs1367117	APOB	ldl	a	g	0.302068	0.119	1.01	0.97	1.04	0.74
	rs1564348	LPA	ldl	c	t	0.151131	0.048	1.01	0.96	1.05	0.7366
	rs17404153	ACAD11	ldl	g	t	0.879642	0.034	1.01	0.97	1.06	0.5682
	rs174546	FADS1-2-3	ldl	c	t	0.680865	0.051	1.01	0.98	1.04	0.5374
	rs1800562	HFE	ldl	g	a	0.954579	0.062	1.02	0.95	1.08	0.6022
	rs1801689	APOH-PRXCA	ldl	c	a	0.0426396	0.103	0.87	0.72	1.01	0.05832
	rs2000999	HPR	ldl	a	g	0.212149	0.065	0.99	0.95	1.03	0.6764
	rs2030746	LOC84931	ldl	t	c	0.416819	0.021	1	0.96	1.03	0.7756
	rs2072183	NPC1L1	ldl	c	g	0.228452	0.039	0.97	0.93	1.01	0.1692
	rs2081687	CYP7A1	ldl	t	c	0.346908	0.031	1	0.97	1.03	0.9646
	rs2131925	ANGPTL3	ldl	t	g	0.696226	0.049	0.97	0.94	1	0.04223
	rs2255141	GPAM	ldl	a	g	0.308133	0.03	1.01	0.98	1.05	0.4451
	rs2328223	SNX5	ldl	c	a	0.207041	0.03	1.04	1	1.08	0.03101
	rs2479409	PCSK9	ldl	g	a	0.338697	0.064	1.02	0.99	1.06	0.2214
	rs2642442	MOSC1	ldl	t	c	0.690189	0.036	1.01	0.98	1.05	0.4229
	rs267733	ANXA9-CERS2	ldl	a	g	0.854889	0.033	1.04	1	1.08	0.05926
	rs2710642	EHBP1	ldl	a	g	0.650837	0.024	1	0.97	1.04	0.7752
	rs2902940	MAFB	ldl	a	g	0.72353	0.027	0.99	0.95	1.02	0.5176
	rs2954029	TRIB1	ldl	a	t	0.535863	0.056	1.01	0.98	1.05	0.3908
	rs314253	DLG4	ldl	t	c	0.662988	0.024	0.98	0.94	1.01	0.1417
	rs364585	SPTLC3	ldl	g	a	0.630801	0.025	0.99	0.96	1.02	0.385
	rs3757354	MYLIP	ldl	c	t	0.791135	0.038	0.99	0.95	1.03	0.5209
	rs3764261	CETP	ldl	c	a	0.693907	0.053	1	0.96	1.03	0.8462
	rs3780181	VLDLR	ldl	a	g	0.933783	0.044	1.07	1.01	1.13	0.02088
	rs4253772	PPARA	ldl	t	c	0.114739	0.031	1.01	0.96	1.06	0.724
	rs4299376	ABCG5/8	ldl	g	t	0.323331	0.081	0.98	0.95	1.02	0.2952
	rs4530754	CSNK1G3	ldl	a	g	0.580627	0.028	1.02	0.99	1.05	0.1621
	rs4722551	MIR148A	ldl	c	t	0.164174	0.039	0.98	0.94	1.02	0.3072
*	rs4841132	PPP1R3B	ldl	g	a	0.922527	0.0673	0.99	0.93	1.04	0.6147
	rs4942486	BRCA2	ldl	t	c	0.497811	0.024	1.01	0.98	1.04	0.408
	rs514230	IRF2BP2	ldl	t	a	0.514411	0.036	1.02	0.99	1.05	0.1379
	rs5763662	MTMR3	ldl	t	c	0.0200693	0.077	1.02	0.92	1.12	0.7194
	rs6029526	TOP1	ldl	a	t	0.466454	0.044	1.01	0.98	1.04	0.5902
	rs629301	SORT1	ldl	t	g	0.781831	0.167	1	0.97	1.04	0.8711
	rs635634	ABO	ldl	t	c	0.201721	0.077	0.99	0.96	1.03	0.7793
	rs6511720	LDLR	ldl	g	t	0.880974	0.221	1.01	0.96	1.06	0.7143
	rs6831256	LRPAP1	ldl	g	a	0.438526	0.022	1.01	0.98	1.04	0.4296
*	rs6857	APOE	ldl	t	c	0.140477	0.1917	3.19	3.15	3.24	2.5x10-575
	rs6882076	TIMD4	ldl	c	t	0.62475	0.046	1.01	0.98	1.04	0.619
	rs7206971	OSBPL7	ldl	a	g	0.480691	0.029	0.95	0.92	0.98	1.4x10-3
	rs7640978	CMTM6	ldl	c	t	0.907321	0.039	1.01	0.96	1.07	0.6293
	rs8017377	NYNRIN	ldl	a	g	0.459595	0.03	0.99	0.96	1.02	0.5678
	rs9488822	FRK	ldl	t	a	0.359024	0.031	1.02	0.99	1.05	0.2364
	rs964184	APOA1	ldl	g	c	0.137815	0.086	1.02	0.98	1.07	0.3617
	rs3177928	HLA	ldl	NA	NA	NA	0.045	NA	NA	NA	NA
	rs10401969	CILP2	Trigs	t	c	0.926369	0.121	1.02	0.95	1.08	0.6368
	rs10761731	JMJD1C	Trigs	a	t	0.563607	0.031	1.02	0.99	1.05	0.1678
	rs1121980	FTO	Trigs	a	g	0.43652	0.021	1	0.97	1.03	0.9724
	rs11613352	LRP1	Trigs	c	t	0.785474	0.028	0.99	0.95	1.03	0.5644
	rs11649653	CTF1	Trigs	c	g	0.58533	0.027	0.96	0.93	0.99	0.01843
	rs11776767	PINX1	Trigs	c	g	0.371127	0.022	0.96	0.93	0.99	0.00706
	rs1260326	GCKR	Trigs	t	c	0.427855	0.115	1	0.97	1.03	0.9608
	rs12678919	LPL	Trigs	a	g	0.894017	0.17	0.99	0.94	1.04	0.6759
	rs12748152	PIGV-NR0B2	Trigs	t	c	0.08092	0.037	1.03	0.98	1.09	0.2429
	rs13238203	TYW1B	Trigs	c	t	0.986272	0.059	1.01	0.88	1.14	0.8677
	rs1495741	NAT2	Trigs	g	a	0.225465	0.04	1	0.96	1.03	0.8269
	rs1532085	LIPC	Trigs	a	g	0.374498	0.031	0.96	0.93	0.99	0.01475
	rs17145738	MLXIPL	Trigs	c	t	0.894209	0.115	0.97	0.93	1.02	0.2943
	rs174546	FADS1-2-3	Trigs	t	c	0.319135	0.045	0.99	0.96	1.02	0.5374
	rs1832007	AKR1C4	Trigs	a	g	0.857251	0.033	1.01	0.97	1.05	0.6842
	rs1936800	RSPO3	Trigs	t	c	0.508118	0.02	1.01	0.98	1.04	0.6995
	rs2068888	CYP26A1	Trigs	g	a	0.543597	0.024	1.02	0.99	1.05	0.1973
	rs2131925	ANGPTL3	Trigs	t	g	0.696226	0.066	0.97	0.94	1	0.04223
	rs2412710	CAPN3	Trigs	a	g	0.0380127	0.099	0.97	0.86	1.09	0.6348
	rs2929282	FRMD5	Trigs	t	a	0.0548415	0.072	0.97	0.9	1.04	0.3422
	rs2954029	TRIB1	Trigs	a	t	0.535863	0.076	1.01	0.98	1.05	0.3908
	rs2972146	IRS1	Trigs	t	g	0.631815	0.028	1.01	0.98	1.04	0.4116
	rs3198697	PDXDC1	Trigs	c	t	0.590877	0.02	1.02	0.98	1.05	0.3527
	rs3764261	CETP	Trigs	c	a	0.693907	0.04	1	0.96	1.03	0.8462
	rs38855	MET	Trigs	a	g	0.531558	0.019	1	0.97	1.03	0.7554
	rs442177	KLHL8	Trigs	t	g	0.597275	0.031	1	0.97	1.03	0.8675
	rs4722551	MIR148A	Trigs	c	t	0.164174	0.023	0.98	0.94	1.02	0.3072
	rs4765127	ZNF664	Trigs	g	t	0.643081	0.029	0.99	0.96	1.02	0.5278
	rs4846914	GALNT2	Trigs	g	a	0.39505	0.04	0.99	0.96	1.02	0.6404
	rs5756931	PLA2G6	Trigs	t	c	0.616823	0.02	1	0.97	1.03	0.8527
	rs6065906	PLTP	Trigs	c	t	0.183783	0.053	0.98	0.95	1.02	0.4275
	rs6831256	LRPAP1	Trigs	g	a	0.438526	0.026	1.01	0.98	1.04	0.4296
	rs6882076	TIMD4	Trigs	c	t	0.62475	0.029	1.01	0.98	1.04	0.619
	rs7248104	INSR	Trigs	g	a	0.580083	0.022	1.01	0.98	1.04	0.4912
	rs731839	PEPD	Trigs	g	a	0.337146	0.022	1.01	0.98	1.04	0.5428
	rs8077889	MPP3	Trigs	c	a	0.212559	0.025	0.97	0.93	1.01	0.1245
	rs964184	APOA1	Trigs	g	c	0.137815	0.234	1.02	0.98	1.07	0.3617
	rs9686661	MAP3K1	Trigs	t	c	0.190864	0.038	1.03	0.99	1.07	0.1993
	rs998584	VEGFA	Trigs	a	c	0.485388	0.029	0.97	0.94	1.01	0.1061
	rs645040	MSL2L1	Trigs	NA	NA	NA	0.029	NA	NA	NA	NA
Diabetes	rs10203174	THADA	t2d	c	t	0.888199	0.131	1.07	1.02	1.12	0.00666
and	rs10278336	GCK	t2d	a	g	0.596222	0.068	1	0.96	1.03	0.7657
glycemic	rs10401969	CILP2	t2d	c	t	0.0736309	0.122	0.98	0.92	1.05	0.6368
traits	rs10811661	CDKN2A/B	t2d	t	c	0.802809	0.166	0.99	0.95	1.03	0.7759
	rs10830963	MTNR1B	t2d	g	c	0.283917	0.095	1.01	0.98	1.05	0.4473
	rs10842994	KLHDC5	t2d	c	t	0.805287	0.095	1.02	0.98	1.06	0.354
	rs10923931	NOTCH2	t2d	t	g	0.103178	0.077	1	0.95	1.05	0.87
	rs11063069	CCND2	t2d	g	a	0.195703	0.077	1.05	0.99	1.1	0.1021
	rs1111875	HHEX/IDE	t2d	c	t	0.607326	0.104	1	0.97	1.03	0.9522
	rs11257655	CDC123/CAMK1D	t2d	t	c	0.221999	0.068	1	0.97	1.04	0.8356
	rs11634397	ZFAND6	t2d	g	a	0.663282	0.049	0.99	0.96	1.03	0.6886
	rs11651052	HNF1B (TCF2)	t2d	a	g	0.507333	0.095	1.01	0.97	1.04	0.737
	rs11717195	ADCY5	t2d	t	c	0.792957	0.104	1.03	1	1.07	0.0905
	rs12427353	HNF1A (TCF1)	t2d	g	c	0.796795	0.077	1	0.96	1.04	0.8711
	rs12571751	ZMIZ1	t2d	a	g	0.527618	0.077	1.03	1	1.07	0.03803
	rs12899811	PRC1	t2d	g	a	0.314165	0.077	1.02	0.99	1.05	0.1981
	rs12970134	MC4R	t2d	a	g	0.266965	0.077	0.97	0.93	1	0.04439
	rs13233731	KLF14	t2d	g	a	0.544035	0.049	1	0.96	1.03	0.8536
	rs13389219	GRB14	t2d	c	t	0.592669	0.068	1.03	1	1.06	0.08871
	rs1359790	SPRY2	t2d	g	a	0.73447	0.077	1	0.96	1.03	0.9803
	rs1496653	UBE2E2	t2d	a	g	0.799161	0.086	1	0.96	1.03	0.8327
	rs1552224	ARAP1 (CENTD2)	t2d	a	c	0.856804	0.104	1	0.95	1.04	0.8171
	rs163184	KCNQ1	t2d	g	t	0.476604	0.086	1.02	0.99	1.05	0.2432
	rs17168486	DGKB	t2d	t	c	0.16136	0.104	0.97	0.93	1.02	0.2364
	rs17791513	TLE4	t2d	a	g	0.938374	0.113	1	0.94	1.07	0.9189
	rs1801282	PPARG	t2d	c	g	0.887138	0.122	1.03	0.98	1.07	0.2367
	rs2075423	PROX1	t2d	g	t	0.634733	0.068	0.96	0.93	1	0.02412
	rs2261181	HMGA2	t2d	t	c	0.106706	0.122	0.97	0.92	1.02	0.2662
	rs2334499	HCCA2	t2d	t	c	0.429321	0.039	1.03	1	1.06	0.1015
	rs243088	BCL11A	t2d	t	a	0.447363	0.068	1	0.97	1.03	0.9598
	rs2796441	TLE1	t2d	g	a	0.609011	0.068	0.99	0.95	1.02	0.4106
	rs2943640	IRS1	t2d	c	a	0.642293	0.095	1.01	0.98	1.04	0.5896
	rs3802177	SLC30A8	t2d	g	a	0.708966	0.131	1.03	1	1.07	0.05082
	rs4402960	IGF2BP2	t2d	t	g	0.302627	0.122	1.01	0.98	1.05	0.3984
	rs4458523	WFS1	t2d	g	t	0.603077	0.095	1.03	1	1.06	0.09161
	rs459193	ANKRD55	t2d	g	a	0.738837	0.077	1	0.96	1.04	0.9681
	rs516946	ANK1	t2d	c	t	0.748186	0.086	0.99	0.95	1.02	0.4957
	rs5215	KCNJ11	t2d	c	t	0.36857	0.068	1.03	1	1.06	0.07782
	rs6795735	ADAMTS9	t2d	c	t	0.560471	0.077	1.02	0.99	1.05	0.2759
	rs7177055	HMG20A	t2d	a	g	0.703758	0.077	0.99	0.95	1.02	0.4458
	rs7202877	BCAR1	t2d	t	g	0.894108	0.113	0.96	0.91	1.01	0.1317
*	rs7708285	ZBED3	t2d	g	a	0.30012	0.095	1.01	0.97	1.04	0.7056
	rs7756992	CDKAL1	t2d	g	a	0.273896	0.157	0.99	0.96	1.03	0.6504
	rs780094	GCKR	t2d	c	t	0.574517	0.058	1	0.97	1.03	0.8673
	rs7845219	TP53INP1	t2d	t	c	0.511884	0.058	0.95	0.92	0.98	2.4x10-3
	rs7903146	TCF7L2	t2d	t	c	0.310927	0.329	0.99	0.96	1.03	0.7532
	rs7955901	TSPAN8/LGR5	t2d	c	t	0.481768	0.068	0.99	0.95	1.02	0.3785
	rs8108269	GIPR	t2d	g	t	0.307164	0.068	0.96	0.93	1	0.03708
	rs849135	JAZF1	t2d	g	a	0.500757	0.104	0.96	0.93	0.99	0.00708
	rs10438234	WARS	fg	c	g	0.785146	0.015038	0.99	0.95	1.03	0.5853
	rs10747083	P2RX2	fg	a	g	0.666115	0.016195	1.03	0.99	1.07	0.126
	rs10811661	CDKN2B	fg	t	c	0.802809	0.02684	0.99	0.95	1.03	0.7759
	rs10814916	GLIS3	fg	c	a	0.509386	0.016324	1.01	0.98	1.04	0.4755
	rs10830963	MTNR1B	fg	g	c	0.283917	0.077279	1.01	0.98	1.05	0.4473
	rs11039149	MADD	fg	a	g	0.692752	0.022838	0.92	0.89	0.96	3.7x10-6
	rs11558471	SLC30A8	fg	a	g	0.699526	0.029486	1.03	1	1.07	0.05946
	rs11603334	ARAP1	fg	g	a	0.856977	0.0194	1	0.96	1.04	0.9725
	rs11607883	CRY2	fg	g	a	0.485899	0.02086	1.05	1.02	1.08	2.1x10-3
	rs11619319	PDX1	fg	g	a	0.228674	0.020812	0.99	0.95	1.02	0.4356
	rs11708067	ADCY5	fg	a	g	0.798115	0.021081	1.04	1	1.07	0.06126
	rs1280	SLC2A2	fg	t	c	0.848279	0.027628	0.96	0.92	1.01	0.09739
	rs1334577	RREB1	fg	a	g	0.224553	0.011989	1	0.96	1.03	0.9495
	rs16913693	IKBKAP	fg	t	g	0.971719	0.047292	0.95	0.83	1.07	0.428
	rs17264369	TOP1	fg	a	c	0.15351	0.015573	1.02	0.98	1.06	0.3384
	rs174576	FADS1	fg	c	a	0.66952	0.019252	1.01	0.98	1.04	0.6344
	rs2191348	DGKB/TMEM195	fg	t	g	0.555491	0.028562	1.01	0.98	1.04	0.4793
	rs2302593	GIPR	fg	c	g	0.495786	0.014204	0.94	0.91	0.98	3.9x10-4
	rs2657879	GLS2	fg	g	a	0.190703	0.011046	1.05	1.01	1.09	0.02419
	rs340874	PROX1	fg	c	t	0.534659	0.010061	0.96	0.93	1	0.02134
	rs3829109	DNLZ	fg	g	a	0.720538	0.018434	1.04	1.01	1.08	0.02733
	rs4258313	ADRA2A	fg	g	t	0.908317	0.027025	0.99	0.94	1.04	0.6928
	rs4502156	VPS13C/C2CD4A/B	fg	t	c	0.572174	0.024292	0.99	0.96	1.03	0.7109
	rs4869272	PCSK1	fg	t	c	0.701113	0.01848	1.01	0.97	1.04	0.6729
	rs573225	G6PC2	fg	a	g	0.68654	0.070201	1.02	0.98	1.05	0.2865
	rs576674	KL	fg	g	a	0.189621	0.019099	1.01	0.97	1.05	0.5542
	rs6113722	FOXA2	fg	g	a	0.953651	0.03838	1.02	0.94	1.09	0.6256
	rs6943153	GRB10	fg	t	c	0.286939	0.015735	1	0.97	1.04	0.8554
	rs730497	GCK	fg	a	g	0.180409	0.054852	1.01	0.97	1.05	0.4778
	rs7651090	IGF2BP2	fg	g	a	0.302702	0.013671	1.02	0.98	1.05	0.3653
	rs7708285	ZBED3	fg	g	a	0.30012	0.008869	1.01	0.97	1.04	0.7056
	rs7756992	CDKAL1	fg	g	a	0.273896	0.015887	0.99	0.96	1.03	0.6504
	rs780093	GCKR	fg	c	t	0.574424	0.028052	1	0.97	1.04	0.7832
	rs7903146	TCF7L2	fg	t	c	0.310927	0.0211	0.99	0.96	1.03	0.7532
	rs9814873	AMT	fg	a	g	0.687065	0.012847	1.01	0.98	1.04	0.5637
	rs983309	PPP1R3B	fg	t	g	0.0979379	0.02462	1.02	0.97	1.07	0.3539
	rs10195252	GRB14	ir	t	c	0.584641	0.018353	1.03	1	1.06	0.102
	rs17036328	PPARG	ir	t	c	0.885461	0.020171	1.03	0.98	1.08	0.2512
	rs2745353	RSPO3	ir	t	c	0.51235	0.010547	1.01	0.98	1.04	0.5681
	rs2943645	IRS1	ir	t	c	0.630428	0.019336	1.01	0.98	1.04	0.5199
	rs3822072	FAM13A1	ir	a	g	0.48631	0.013563	1.01	0.98	1.04	0.5413
	rs459193	ANKRD55/MAP3K1	ir	g	a	0.738837	0.015567	1	0.96	1.04	0.9681
	rs4846565	LYPLAL1	ir	g	a	0.689593	0.014514	0.97	0.94	1.01	0.1186
	rs4865796	ARL15	ir	a	g	0.68767	0.016442	1.01	0.98	1.05	0.4635
	rs6822892	PDGFC	ir	a	g	0.651803	0.012992	0.99	0.96	1.02	0.5981
	rs731839	PEPD	ir	g	a	0.337146	0.015626	1.01	0.98	1.04	0.5428
Blood	rs11191548	CYP17A1-NT5C2	SBP	t	c	0.90283	1.0952	1.02	0.97	1.08	0.4713
pressure	rs1173771	NPR3-C5orf23	SBP	g	a	0.600573	0.5041	0.99	0.95	1.02	0.3647
	rs11953630	EBF1	SBP	c	t	0.620037	0.4119	1.02	0.99	1.05	0.1511
	rs12940887	ZNF652	SBP	t	c	0.373884	0.3622	1.04	1.01	1.07	0.01041
	rs13107325	SLC39A8	SBP	c	t	0.936976	0.9811	0.95	0.89	1.01	0.09826
	rs1327235	JAG1	SBP	g	a	0.448924	0.3404	0.99	0.96	1.02	0.6678
	rs1378942	CYP1A1-ULK3	SBP	c	a	0.352426	0.6125	0.98	0.95	1.02	0.3058
	rs1458038	FGF5	SBP	t	c	0.282835	0.7057	0.97	0.93	1	0.08516
	rs17249754	ATP2B1	SBP	g	a	0.841925	0.9282	0.99	0.95	1.03	0.7883
	rs17367504	MTHFR-NPPB	SBP	a	g	0.855071	0.9031	0.96	0.92	1	0.03906
	rs17608766	GOSR2	SBP	c	t	0.135078	0.5564	0.98	0.93	1.03	0.3579
	rs1799945	HFE	SBP	g	c	0.165698	0.627	0.96	0.91	1	0.04186
	rs1813353	CACNB2(3')	SBP	t	c	0.643926	0.5686	0.97	0.94	1.01	0.111
	rs2521501	FURIN-FES	SBP	t	a	0.336891	0.6498	1	0.96	1.03	0.9731
	rs2932538	MOV10	SBP	g	a	0.743791	0.3884	0.98	0.95	1.02	0.3157
	rs3184504	SH2B3	SBP	t	c	0.487869	0.5976	0.98	0.94	1.01	0.1134
	rs381815	PLEKHA7	SBP	t	c	0.275038	0.5747	1.01	0.98	1.04	0.5633
	rs419076	MECOM	SBP	t	c	0.485361	0.4088	1.01	0.98	1.04	0.6295
	rs4373814	CACNB2(5')	SBP	c	g	0.440679	0.3726	0.98	0.95	1.01	0.2902
	rs4590817	C10orf107	SBP	g	c	0.839247	0.6457	1	0.96	1.05	0.8172
	rs6015450	GNAS-EDN3	SBP	g	a	0.111988	0.8964	1	0.95	1.05	0.9335
	rs633185	FLJ32810-TMEM133	SBP	c	g	0.70286	0.5647	1	0.97	1.03	0.9241
	rs7129220	ADM	SBP	a	g	0.106336	0.6186	0.97	0.92	1.02	0.2471
	rs932764	PLCE1	SBP	g	a	0.420485	0.4837	0.97	0.94	1	0.05055
	rs805303	BAT2-BAT5	SBP	NA	NA	NA	0.376	NA	NA	NA	NA
Smoking	rs6265	BDNF	smoking	c	t	0.797154	0.0614	0.98	0.94	1.02	0.278
	rs1051730	CHRNA3	smoking_quant	a	g	0.363583	1.02	0.96	0.93	0.99	0.01025
	rs1329650	LOC100188947	smoking_quant	g	t	0.733451	0.37	0.98	0.94	1.02	0.2945
	rs3733829	CYP2A6	smoking_quant	g	a	0.356954	0.33	1	0.96	1.03	0.7923
Education	rs12206087	LOC100129158	edu_cont_prox	a	g	0.476149	0.077	0.97	0.94	1.01	0.09688
	rs11584700	LRRN2	edu_bin	g	a	0.2029	0.0921153	1.01	0.97	1.05	0.5919
	rs4851266	LOC150577	edu_bin	t	c	0.378377	0.047837	0.98	0.95	1.02	0.1528
